# Supplementary material for: Temporal Comparison Reveals Weakened Genotype–Phenotype Association at a Major‐Effect Locus in Dworshak National Fish Hatchery Steelhead
Source: Evol Appl. 2026 Jul 18;19(7):e70300. doi: 10.1111/eva.70300 (PMC13379774; doi:10.1111/eva.70300)
Supplement: Supplementary file 2 — Table S1: Samples genotyped and used for analyses, broken down by the numbers remaining after each quality filtering step. Table S2: Unique six6 haplotypes in historical (1969–1976) and contemporary (2014–2016; 2019–2022) time periods, with frequencies of haplotypes in each year. Table S3: Type III ANOVA F‐test results for each factor included in the best‐fit model. Table S4: Type III ANOVA F‐test results for each factor included in the female‐only best‐fit model. [file EVA-19-e70300-s001.xlsx]

## Sheet: Table S1
Year	Samples genotyped	Samples remaining after each filtering step					Used in model
		Overall genotyping success	Ploidy and IFI	Genetic duplicates	Sex concordance	Six6 genotyping success
1969	803	415	405	404	396	385	179
1970	229	117	116	116	110	104	101
1971	100	39	38	38	38	35	35
1972	160	71	68	68	65	59	56
1973	731	321	308	305	293	285	278
1974	536	21	21	21	21	21	21
1975	530	74	72	72	65	56	55
1976	782	211	195	194	184	161	160
2014	2098	1801	1801	1696	1692	1637	1399
2015	1775	883	882	808	808	708	612
2016	1655	780	776	694	694	568	482
2019	1370	1339	1336	1295	1292	1255	1062
2020	1376	1369	1368	1322	1322	1318	1224
2021	1434	1428	1423	1297	1294	1282	1188
2022	1521	1505	1504	1363	1362	1353	1173
Total	15100	10374	10313	9693	9636	9227	8025

## Sheet: Table S2
	SNP Position in Haplotype										Year
haplotype	1	2	3	4	5	6	7	8	9	10	1969	1970	1971	1972	1973	1974	1975	1976	2014	2015	2016	2019	2020	2021	2022
long	A	C	T	T	A	T	G	G	G	G	0.67013	0.625	0.61429	0.37288	0.62632	0.66667	0.58929	0.51242	0.52718	0.57193	0.42956	0.61433	0.467	0.6014	0.5364
short	C	A	G	C	G	G	A	A	A	C	0.32337	0.37019	0.38571	0.61864	0.36491	0.33333	0.41071	0.48758	0.44593	0.41737	0.56338	0.3745	0.52769	0.38897	0.42868
other	A	C	T	T	A	G	A	A	A	C	0.0026	NA	NA	NA	NA	NA	NA	NA	0.0198	0.00081	0.00352	0.00238	0.00266	0.00819	0.02882
other	A	C	T	T	A	T	A	A	A	C	0.0026	0.00481	NA	0.00847	0.00877	NA	NA	NA	0.00128	0.00837	0.00176	0.00798	0.00038	NA	0.00296
other	C	A	G	C	G	T	G	G	G	G	0.0013	NA	NA	NA	NA	NA	NA	NA	NA	NA	NA	NA	NA	NA	NA
other	C	A	G	C	G	T	A	A	A	C	0	0	0	NA	NA	NA	NA	0	NA	NA	NA	NA	NA	NA	NA
other	A	C	T	T	A	G	G	G	G	G	NA	NA	NA	0	NA	0	0	NA	NA	0.00152	NA	0.00081	NA	NA	0.00075
other	C	A	G	C	G	G	A	A	G	C	NA	NA	NA	NA	NA	NA	NA	NA	0.00581	NA	0.00088	NA	0.00228	0.00082	0.00111
other	A	C	G	T	A	G	G	G	G	G	NA	NA	NA	NA	NA	NA	NA	NA	NA	0	NA	NA	NA	NA	NA
other	C	A	T	C	G	G	A	A	A	C	NA	NA	NA	NA	NA	NA	NA	NA	NA	0	NA	NA	NA	0.00061	0
other	C	C	T	T	A	T	G	G	G	G	NA	NA	NA	NA	NA	NA	NA	NA	NA	NA	0.0009	NA	NA	NA	NA
other	C	C	T	T	A	G	G	G	G	G	NA	NA	NA	NA	NA	NA	NA	NA	NA	NA	0	NA	NA	NA	NA
other	A	C	T	T	A	T	A	G	A	C	NA	NA	NA	NA	NA	NA	NA	NA	NA	NA	NA	0	NA	NA	NA
other	A	C	G	T	A	G	A	A	A	C	NA	NA	NA	NA	NA	NA	NA	NA	NA	NA	NA	NA	NA	0	0
other	A	C	G	T	A	T	G	G	G	G	NA	NA	NA	NA	NA	NA	NA	NA	NA	NA	NA	NA	NA	0	0.00129

## Sheet: Table S3
Parameter	Sum Sq	Df	F value	Pr(>F)
(Intercept)	1.19659e+08	1	88304.6	0
Ocean age	902637	2	333.058	1.20644e-139
Genotype	110778	2	40.8753	2.18025e-18
Sex	2.88148e+06	1	2126.43	0
Year	1.73723e+06	14	91.5728	2.87204e-245
Ocean age:Genotype	32777.5	4	6.04717	7.4356e-05
Genotype:Sex	22784.6	2	8.40714	0.000225252
Genotype:Year	173507	28	4.57295	1.32185e-14
Residuals	1.08013e+07	7971

## Sheet: Table S4
Parameter	Sum Sq	Df	F value	Pr(>F)
(Intercept)	8.8126e+07	1	69707.3	0
Ocean age	435843	2	172.375	3.09084e-73
Genotype	91665.8	2	36.2536	2.30571e-16
Year	1.1136e+06	14	62.9181	5.8222e-165
Ocean age:Genotype	31371.6	4	6.20369	5.61907e-05
Genotype:Year	139343	28	3.93643	1.46818e-11
Residuals	6.64858e+06	5259
